# Supplementary material for: Causal Association Between 12 Micronutrients and Common Chronic Respiratory Diseases: A Bidirectional Two-Sample Mendelian Randomization Study
Source: Genet Res (Camb). 2025 May 28;2025:7575005. doi: 10.1155/genr/7575005 (PMC12136874; doi:10.1155/genr/7575005)
Supplement: Supporting Information 1 — Supporting Table 1: Sensitivity analysis of mineral micronutrients and chronic respiratory diseases' heterogeneity and pleiotropy results. [file 7575005.f1.xlsx]

## Sheet: Mineral
		Heterogeneity			Pleiotropy
outcome	exposure	Q	Q_pval	I2 statistics	pval
calcium	Asthma	43.7541	0.0998		0.5246
Copper	Asthma	59.8297	0.4454		0.2698
Iron	Asthma	102.684	0.5731		0.5715
Magnesium	Asthma	136.566	0.0736		0.3055
Selenium	Asthma	73.4284	0.0979		0.4131
Zinc	Asthma	45.6247	0.8991		0.4794
calcium	COPD	9.3112	0.1568		0.8633
Copper	COPD	1.027	0.9057		0.4073
Iron	COPD	6.1998	0.7982		0.5211
Magnesium	COPD	5.8004	0.8317		0.4966
Selenium	COPD	2.6139	0.6244		0.6921
Zinc	COPD	2.5146	0.642		0.1998
calcium	IPF	17.8438	0.0013	0.7198	0.8179
Copper	IPF	3.0812	0.7986		0.9326
Iron	IPF	17.5456	0.553		0.7407
Magnesium	IPF	27.1283	0.1017		0.7639
Selenium	IPF	2.9817	0.7028		0.2717
Zinc	IPF	7.6014	0.2688		0.2381
calcium	Pneumoconiosis	0.2993	0.9899		0.7877
Copper	Pneumoconiosis	0.6481	0.4208		0.5081
Iron	Pneumoconiosis	12.6046	0.4788		0.7228
Magnesium	Pneumoconiosis	18.2122	0.1496		0.8523
Selenium	Pneumoconiosis	4.5998	0.032	0.5652	0.8315
Zinc	Pneumoconiosis	0.4612	0.497		0.5723
calcium	Sarcoidosis	14.8317	0.1903		0.7855
Copper	Sarcoidosis	7.5795	0.7504		0.882
Iron	Sarcoidosis	24.78	0.6896		0.7616
Magnesium	Sarcoidosis	37.3992	0.1363		0.9377
Selenium	Sarcoidosis	11.8785	0.3728		0.4202
Zinc	Sarcoidosis	17.6375	0.0904		0.2349
