# Supplementary material for: Causal Association Between 12 Micronutrients and Common Chronic Respiratory Diseases: A Bidirectional Two-Sample Mendelian Randomization Study
Source: Genet Res (Camb). 2025 May 28;2025:7575005. doi: 10.1155/genr/7575005 (PMC12136874; doi:10.1155/genr/7575005)
Supplement: Supporting Information 2 — Supporting Table 2: Sensitivity analysis of vitamin micronutrients and chronic respiratory diseases' heterogeneity and pleiotropy results. [file 7575005.f2.xlsx]

## Sheet: Vitamin
		Heterogeneity		Pleiotropy
outcome	exposure	Q	Q_pval	pval
Vitamin A	Asthma	131.817	0.0767	0.404
Vitamin B12	Asthma	111.75	0.383	0.7171
Vitamin B6	Asthma	138.477	0.0672	0.7059
Vitamin C	Asthma	126.768	0.161	0.7706
Vitamin D	Asthma	108.163	0.6365	0.3178
Vitamin A	COPD	6.3013	0.505	0.5294
Vitamin B12	COPD	10.2033	0.4228	0.5898
Vitamin B6	COPD	4.426	0.9261	0.902
Vitamin C	COPD	16.348	0.06	0.8718
Vitamin D	COPD	10.4903	0.3123	0.6456
Vitamin E	COPD	15.3676	0.0813	0.9151
Vitamin A	IPF	7.8043	0.7307	0.1395
Vitamin B12	IPF	22.6348	0.2538	0.1802
Vitamin B6	IPF	13.2808	0.8239	0.4792
Vitamin C	IPF	17.0527	0.5195	0.432
Vitamin D	IPF	8.1184	0.8831	0.9684
Vitamin E	IPF	8.417	0.7518	0.3516
Vitamin A	Pneumoconiosis	4.9212	0.6696	0.1269
Vitamin B12	Pneumoconiosis	15.8764	0.2559	0.2985
Vitamin B6	Pneumoconiosis	9.6158	0.725	0.8868
Vitamin C	Pneumoconiosis	10.5158	0.6513	0.8402
Vitamin D	Pneumoconiosis	7.109	0.7151	0.6118
Vitamin E	Pneumoconiosis	5.1804	0.638	0.5147
Vitamin A	Sarcoidosis	27.128	0.2064	0.9094
Vitamin B12	Sarcoidosis	35.7839	0.1799	0.2712
Vitamin B6	Sarcoidosis	25.1147	0.6723	0.9563
Vitamin C	Sarcoidosis	24.8451	0.6363	0.4094
Vitamin E	Sarcoidosis	37.056	0.057	0.5612
